# Supplementary material for: A new ground beetle (Carabidae, Protorabinae) from the Lower Cretaceous of Inner Mongolia, China
Source: Zookeys. 2011 Sep 24;(130):229–37. doi: 10.3897/zookeys.130.1300 (PMC3260762; doi:10.3897/zookeys.130.1300)
Supplement: XML Treatment for Cretorabus [file zookeys.130.1300-treatment1.xml]

<!DOCTYPE tp:taxon-treatment
  PUBLIC "-//TaxonX//DTD Taxonomic Treatment Publishing DTD v0 20100105//EN" "tax-treatment-NSO.dtd">
<tp:taxon-treatment xmlns:tp="http://www.plazi.org/taxpub"><tp:treatment-meta><mixed-citation publication-type="journal"><person-group><name><surname>Wang</surname><given-names>Bo</given-names></name><name><surname>Zhang</surname><given-names>Haichun</given-names></name></person-group><article-title>A new ground beetle (Carabidae, <tp:taxon-name>Protorabinae</tp:taxon-name>) from the Lower Cretaceous of Inner Mongolia, China</article-title><source>Zookeys</source><day>24</day><month>9</month><year>2011</year><volume>2011</volume><issue>130</issue><fpage>229</fpage><lpage>237</lpage><pub-id pub-id-type="doi">10.3897/zookeys.130.1300</pub-id></mixed-citation></tp:treatment-meta><tp:nomenclature><label>Genus</label><tp:taxon-name>
                        <tp:taxon-name-part taxon-name-part-type="genus">Cretorabus</tp:taxon-name-part>
                        <object-id xmlns:xlink="http://www.w3.org/1999/xlink" xlink:type="simple">http://species-id.net/wiki/Cretorabus</object-id>
                    </tp:taxon-name><tp:taxon-authority>Ponomarenko, 1977</tp:taxon-authority></tp:nomenclature><tp:treatment-sec sec-type="Type species"><title>Type species.</title><p><italic><tp:taxon-name>Cretorabus capitatus</tp:taxon-name></italic> Ponomarenko, 1977; by original designation.</p></tp:treatment-sec><tp:treatment-sec sec-type="Type horizon and locality"><title>Type horizon and locality.</title><p>Zaza Formation, Lower Cretaceous; Baissa, Buryatiya, Russia.<!--PageBreak--></p></tp:treatment-sec><tp:treatment-sec sec-type="Diagnosis"><title>Diagnosis.</title><p>Body wide, small or medium-sized. Head large, strongly transverse. Pronotum transverse, widest in anterior or middle portion, constricted behind middle. Mesoventrite longer than mesocoxae. Metepisterna posteriorly tapering. Metacoxal plates tapering strongly in lateral half, extending as a narrow tongue up to lateral margins of metacoxae. Abdomen short, with rounded apex; last ventrite long, its anterior margin two-thirds narrower than base of abdomen. Legs short, femora slightly extending beyond body sides. Elytra smooth or with numerous rows of large punctures.</p></tp:treatment-sec><tp:treatment-sec sec-type="Remarks"><title>Remarks.</title><p>The genus is different from other genera in the metacoxal plates tapering strongly in lateral half, extending as a narrow tongue up to the lateral margins of metacoxae. Furthermore, it differs from <italic><tp:taxon-name>Cordorabus</tp:taxon-name></italic> Ponomarenko, 1977 in having the mesoventrite longer than mesocoxae, and abdomen short, with apex rounded; from <italic><tp:taxon-name>Ovrabites</tp:taxon-name></italic> Ponomarenko, 1977 in possessing the pronotum constricted behind middle, abdomen short, with apex rounded; from <italic><tp:taxon-name>Protorabus</tp:taxon-name></italic> Ponomarenko, 1977 by the last ventrite much narrower than base of abdomen, and elytra with grooves; from <italic><tp:taxon-name>Lithorabus</tp:taxon-name></italic> Ponomarenko, 1977 in having the metepisterna posteriorly tapering; from <italic><tp:taxon-name>Nebrorabus</tp:taxon-name></italic> Ponomarenko, 1989 in possessing the wider body and shorter legs.</p></tp:treatment-sec><tp:treatment-sec sec-type="Species included"><title>Species included.</title><p>Six species: <italic><tp:taxon-name>Cretorabus capitatus</tp:taxon-name></italic> Ponomarenko, 1977 and <italic><tp:taxon-name>Cretorabus latus</tp:taxon-name></italic> Ponomarenko, 1977 from the Lower Cretaceous of Baissa; <italic><tp:taxon-name>Cretorabus orientalis</tp:taxon-name></italic> Ponomarenko, 1989 from the Lower Cretaceous of Khutel Khara of Mongolia; <italic><tp:taxon-name>Cretorabus ovalis</tp:taxon-name></italic> Ponomarenko, 1989 from the Lower Cretaceous of Bon-Tsagan of Mongolia; <italic><tp:taxon-name>Cretorabus sulcatus</tp:taxon-name></italic> Ponomarenko, Coram &amp; Jarzembowski, 2005 from the Lower Cretaceous Purbeck Limestone Group of England; and <italic><tp:taxon-name>Cretorabus rasnitsyni</tp:taxon-name></italic> sp. n. from the Lower Cretaceous Yixian Formation of Inner Mongolia of China.</p></tp:treatment-sec><tp:treatment-sec sec-type="Key to species of Cretorabus"><title>Key to species of <italic><tp:taxon-name>Cretorabus</tp:taxon-name></italic></title><table-wrap content-type="key" position="anchor" orientation="portrait"><table><tbody><tr><td rowspan="1" colspan="1">1</td><td rowspan="1" colspan="1">Body small or medium-sized (length &lt; 10 mm)</td><td rowspan="1" colspan="1">3</td></tr><tr><td rowspan="1" colspan="1">–</td><td rowspan="1" colspan="1">Body large ( &gt; 13 mm)</td><td rowspan="1" colspan="1">2</td></tr><tr><td rowspan="1" colspan="1">2</td><td rowspan="1" colspan="1">Metacoxae 1.8 times as wide as long</td><td rowspan="1" colspan="1"><italic><tp:taxon-name>Cretorabus latus</tp:taxon-name></italic> Ponomarenko, 1977</td></tr><tr><td rowspan="1" colspan="1">–</td><td rowspan="1" colspan="1">Metacoxae 2.5 times as wide as long </td><td rowspan="1" colspan="1"><italic><tp:taxon-name>Cretorabus ovalis</tp:taxon-name></italic> Ponomarenko, 1989</td></tr><tr><td rowspan="1" colspan="1">3</td><td rowspan="1" colspan="1">Body small (length 3.7 mm); elytra with punctate furrows</td><td rowspan="1" colspan="1"><italic><tp:taxon-name>Cretorabus sulcatus</tp:taxon-name></italic> Ponomarenko, Coram &amp; Jarzembowski, 2005</td></tr><tr><td rowspan="1" colspan="1">–</td><td rowspan="1" colspan="1">Body medium-sized; elytra smooth</td><td rowspan="1" colspan="1">4</td></tr><tr><td rowspan="1" colspan="1">4</td><td rowspan="1" colspan="1">Prosternal process narrow, 0.4 times as wide as procoxae, slightly longer than procoxae; metacoxae 1.5 times as wide as long</td><td rowspan="1" colspan="1"><italic><tp:taxon-name>Cretorabus capitatus</tp:taxon-name></italic> Ponomarenko, 1977</td></tr><tr><td rowspan="1" colspan="1">–</td><td rowspan="1" colspan="1">Prosternal process almost as wide as procoxae, much longer than procoxae; metacoxae 2.5 times as wide as long</td><td rowspan="1" colspan="1">5</td></tr><tr><td rowspan="1" colspan="1">5</td><td rowspan="1" colspan="1">Metaventrite twice as wide as long; metacoxal plates with emargination in lateral part of posterior margin</td><td rowspan="1" colspan="1"><italic><tp:taxon-name>Cretorabus orientalis</tp:taxon-name></italic> Ponomarenko, 1989</td></tr><tr><td rowspan="1" colspan="1">–</td><td rowspan="1" colspan="1">Metaventrite 3 times as wide as long; metacoxal plates with lateral part of posterior margin not emarginate</td><td rowspan="1" colspan="1"><italic><tp:taxon-name>Cretorabus rasnitsyni</tp:taxon-name></italic> sp. n.</td></tr><!--PageBreak--></tbody></table></table-wrap></tp:treatment-sec></tp:taxon-treatment>
